# Supplementary material for: Evaluating the Efficacy of Resect-and-Discard and Resect-and-Retrieve Strategies for Diminutive Colonic Polyps
Source: Life (Basel). 2024 Apr 21;14(4):532. doi: 10.3390/life14040532 (PMC11051488; doi:10.3390/life14040532)
Supplement: Supplementary file 1 [file life-14-00532-s001.zip]

Archive with 1 entries (1 files):
- life-2955867-supplementary.pdf
